# Supplementary material for: Peptidyl nitroalkene inhibitors of main protease rationalized by computational and crystallographic investigations as antivirals against SARS-CoV-2
Source: Commun Chem. 2024 Jan 18;7:15. doi: 10.1038/s42004-024-01104-7 (PMC10796436; doi:10.1038/s42004-024-01104-7)
Supplement: Supplementary file 7 — Supplementary Data 4 [file 42004_2024_1104_MOESM7_ESM.xlsx]

## Sheet: EC50
	conc	100	50	10	5	1	0.5	0.1	0	FGA145
Exp.1	(pfu/ml)	60	2000	400000	1200000	1400000	1600000	1400000	1000000
	(%)	0.006	0.2	40	120	140	160	140	100
Exp.2	(pfu/ml)	400	200	200000	1500000	1400000	1800000	1000000	2000000
	(%)	0.02	0.01	10	75	70	90	50	100
Exp.3	(pfu/ml)	250	140	270000	1300000	1500000	1070000	1070000	1000000
	(%)	0.025	0.014	27	130	150	107	107	100
	Mean (%)	0.017	0.0746667	25.6667	108.333	120	119	99	100
	conc									FGA146
Exp.1	(pfu/ml)	400	600	1200	4000	400000	1000000	2500000	1000000
	(%)	0.04	0.06	0.12	0.4	40	100	250	100
Exp.2	(pfu/ml)	180	140	1800	400	200000	1000000	1000000	1000000
	(%)	0.018	0.014	0.18	0.04	20	100	100	100
Exp.3	(pfu/ml)	60	40	140	1200	150000	1200000	1000000	2000000
	(%)	0.003	0.002	0.007	0.06	7.5	60	50	100
	Mean (%)	0.0203333	0.0253333	0.102333	0.166667	22.5	86.6667	133.333	100
	conc									FGA147
Exp.1	(pfu/ml)	200	600	400	10000	200000	1000000	1600000	1000000
	(%)	0.02	0.06	0.04	1	20	100	160	100
Exp.2	(pfu/ml)	260	120	1500	3650	1500000	1200000	1800000	1000000
	(%)	0.026	0.012	0.15	0.365	150	120	180	100
Exp.3	(pfu/ml)	140	60	1000	2800	1700000	600000	2400000	2000000
	(%)	0.007	0.003	0.05	0.14	85	30	120	100
	Mean (%)	0.0176667	0.025	0.08	0.501667	85	83.3333	153.333	100
