# Supplementary material for: Peptidyl nitroalkene inhibitors of main protease rationalized by computational and crystallographic investigations as antivirals against SARS-CoV-2
Source: Commun Chem. 2024 Jan 18;7:15. doi: 10.1038/s42004-024-01104-7 (PMC10796436; doi:10.1038/s42004-024-01104-7)
Supplement: Supplementary file 8 — Supplementary Data 5 [file 42004_2024_1104_MOESM8_ESM.xlsx]

## Sheet: Figure 5 - Panels a & b
Data for Figure 5 - Panels a & b
Panel a					Panel b
	No inhibitor	[FGA146] = 25 mM	[FGA146] = 100 mM			No inhibitor	[FGA147] = 25 mM	[FGA147] = 100 mM
Temperature (°C)	Fraction unfolded	Fraction unfolded	Fraction unfolded		Temperature (°C)	Fraction unfolded	Fraction unfolded	Fraction unfolded
20	0.0045	-0.07706	0.04267		20	0.0045	0.01414	0.06732
20.5	0.00391	0.0593	-0.01602		20.5	0.00391	0.04278	-0.02735
21	0.00331	-0.00904	0.0059		21	0.00331	0.01683	0.01656
21.5	-0.00746	-0.01003	-0.0719		21.5	-0.00746	0.04278	-0.02084
22	0.01634	-0.02886	0.01153		22	0.01634	0.07148	-0.00506
22.5	0.01629	-0.03599	-0.09309		22.5	0.01629	0.01751	0.01094
23	0.00681	-0.01149	-0.02786		23	0.00681	-0.05389	0.02167
23.5	0.00897	0.01389	-0.01911		23.5	0.00897	-0.01968	-0.03337
24	0.01024	0.08488	0.07168		24	0.01024	0.09885	-0.04925
24.5	-0.0078	0.03781	0.0139		24.5	-0.0078	0.01751	-0.01302
25	-0.03876	-0.07553	0.01178		25	-0.03876	0.01414	0.0174
25.5	0.01894	0.01064	-0.02402		25.5	0.01894	-0.01034	0.07455
26	0.02825	0.08908	0.02054		26	0.02825	0.01683	-0.07318
26.5	-0.00792	0.04267	0.0786		26.5	-0.00792	0.04278	0.02179
27	-0.0246	-0.01602	-0.05017		27	-0.0246	0.07148	-0.00134
27.5	-0.0132	0.0059	-0.00904		27.5	-0.0132	-0.01421	0.02966
28	-0.01825	-0.0719	-0.01003		28	-0.01825	-0.05389	-0.07997
28.5	0.000193516	0.01153	-0.02886		28.5	0.000193516	-0.01968	-0.01931
29	-0.01271	-0.09309	-0.03599		29	-0.01271	0.09885	0.05111
29.5	-0.0146	-0.02786	-0.01149		29.5	-0.0146	0.01751	0.02685
30	0.00759	-0.01911	0.01389		30	0.00759	-0.01678	0.06732
30.5	-0.01092	0.07168	0.08488		30.5	-0.01092	0.01948	-0.02735
31	-0.01579	0.0139	0.03781		31	-0.01579	0.07312	0.01656
31.5	0.01854	0.01178	-0.07553		31.5	0.01854	0.01304	-0.02084
32	-0.04404	-0.02402	0.01064		32	-0.04404	0.01813	-0.00506
32.5	0.01679	0.02054	0.08908		32.5	0.01679	-0.03613	0.01094
33	0.01357	0.0786	0.0786		33	0.01357	0.01483	0.02167
33.5	0.01958	-0.05017	-0.05017		33.5	0.01958	0.05004	-0.03337
34	-0.00474	0.06047	0.06047		34	-0.00474	0.01192	-0.04925
34.5	-0.01055	-0.01983	-0.01983		34.5	-0.01055	-0.01503	-0.01302
35	-0.01752	0.03448	0.03448		35	-0.01752	-0.01349	0.0174
35.5	0.01518	-0.04231	-0.02452		35.5	0.01518	-0.01483	0.07455
36	-0.0174	0.01333	0.01123		36	-0.0174	0.01414	-0.07318
36.5	0.05307	0.01655	0.16761		36.5	0.05307	-0.01034	0.02179
37	-0.02239	0.01632	0.01918		37	-0.02239	0.01683	-0.00134
37.5	0.02702	0.04079	0.11996		37.5	0.02702	0.04278	0.02966
38	-0.00722	0.0059	0.23558		38	-0.00722	0.07148	0.1339
38.5	-0.02622	0.0724	0.07016		38.5	-0.02622	-0.01421	0.19152
39	0.01432	-0.05253	0.27302		39	0.01432	-0.05389	0.24383
39.5	0.0565	-0.06377	0.38535		39.5	0.0565	-0.01968	0.27094
40	-0.02994	0.05897	0.27761		40	-0.02994	0.09885	0.14219
40.5	-0.04294	0.24736	0.35355		40.5	-0.04294	0.01751	0.17387
41	0.01493	0.05081	0.36263		41	0.01493	-0.01678	0.16302
41.5	-0.022	0.31073	0.36262		41.5	-0.022	0.19481	0.32828
42	0.02912	0.18448	0.46451		42	0.02912	0.13796	0.26389
42.5	0.07087	0.17491	0.49523		42.5	0.07087	0.09827	0.37129
43	0.10789	0.01336	0.50506		43	0.10789	0.15783	0.4067
43.5	0.09931	0.13366	0.47226		43.5	0.09931	0.27992	0.43559
44	0.09624	0.41566	0.48765		44	0.09624	0.27924	0.47426
44.5	0.15369	0.28342	0.55108		44.5	0.15369	0.41755	0.50537
45	0.16002	0.65392	0.62824		45	0.16002	0.23787	0.50924
45.5	0.16617	0.72351	0.73088		45.5	0.16617	0.34569	0.52786
46	0.27995	0.64729	0.7887		46	0.27995	0.47229	0.46521
46.5	0.26496	0.49573	0.80634		46.5	0.26496	0.53584	0.69249
47	0.30003	0.86131	0.87683		47	0.30003	0.62064	0.58143
47.5	0.35716	0.87319	0.85616		47.5	0.35716	0.60968	0.78552
48	0.31789	0.87053	0.88535		48	0.31789	0.61065	0.68297
48.5	0.38038	0.89366	0.88977		48.5	0.38038	0.76393	0.72203
49	0.42558	1.00745	0.8979		49	0.42558	0.83071	0.69095
49.5	0.50528	0.87429	0.89046		49.5	0.50528	0.96723	0.75701
50	0.61902	0.87694	0.84248		50	0.61902	0.85931	0.8623
50.5	0.61973	1.03727	0.88464		50.5	0.61973	0.8947	0.75373
51	0.61857	1.01344	0.87476		51	0.61857	0.87065	0.83265
51.5	0.67083	1.01782	0.87439		51.5	0.67083	0.95724	0.74542
52	0.78587	1.01561	0.87761		52	0.78587	0.90936	0.777
52.5	0.76487	1.03102	0.88035		52.5	0.76487	0.97019	0.82179
53	0.72273	0.95318	0.89552		53	0.72273	0.89043	0.90653
53.5	0.83148	1.03977	0.93299		53.5	0.83148	0.90694	0.89254
54	0.97576	0.87885	0.94928		54	0.97576	0.99664	0.87552
54.5	0.91062	1.00017	1.01286		54.5	0.91062	0.96813	0.92634
55	0.9463	1.07034	1.00728		55	0.9463	1.05272	0.87875
55.5	1.02057	1.01313	0.9957		55.5	1.02057	0.97862	0.80134
56	0.97673	0.92259	1.00166		56	0.97673	1.01711	0.96137
56.5	0.99092	0.9616	1.01009		56.5	0.99092	1.05188	0.84006
57	0.9963	1.03596	0.99474		57	0.9963	0.97062	0.90371
57.5	1.02063	1.02909	0.99097		57.5	1.02063	1.00606	0.95073
58	1.05869	0.983	0.98051		58	1.05869	0.96366	0.99871
58.5	0.96805	1.03585	0.96017		58.5	0.96805	1.04301	0.90491
59	0.98545	1.02519	0.95365		59	0.98545	0.99754	1.00264
59.5	1.00111	0.95886	0.98211		59.5	1.00111	1.02495	0.94074
60	1.01634	0.96437	0.99216		60	1.01634	1.00276	0.94004
60.5	0.9411	1.02623	1.06507		60.5	0.9411	1.08142	0.9111
61	1.02677	0.96401	1.04835		61	1.02677	1.0453	0.86665
61.5	0.99431	0.98127	1.05508		61.5	0.99431	0.99249	1.01353
62	0.94614	1.00981	1.01764		62	0.94614	1.0196	0.83966
62.5	1.01432	1.01271	0.97342		62.5	1.01432	0.94351	0.95846
63	1.01974	0.95957	0.9259		63	1.01974	1.00268	0.99815
63.5	1.05375	1.03131	0.93028		63.5	1.05375	0.98483	1.02032
64	0.97431	1.03143	1.01		64	0.97431	1.00542	0.91171
64.5	1.08462	1.04878	0.9745		64.5	1.08462	0.94044	0.90133
65	1.02935	0.94713	0.96742		65	1.02935	1.07482	1.06802
65.5	1.01437	0.99316	1.00863		65.5	1.01437	1.06129	0.9619
66	0.95588	0.9745	1.01193		66	0.95588	1.16445	0.87412
66.5	1.0301	0.96742	1.03774		66.5	1.0301	1.06357	1.07013
67	1.01769	1.00863	1.02588		67	1.01769	1.09273	1.01288
67.5	1.01133	1.01193	1.00402		67.5	1.01133	1.00415	0.99925
68	0.99202	1.03774	1.03069		68	0.99202	1.06372	1.02039
68.5	1.00725	1.02588	1.00474		68.5	1.00725	0.92807	1.07124
69	1.01986	1.00402	0.98258		69	1.01986	1.03263	0.98611
69.5	1.01724	1.03069	1.01356		69.5	1.01724	0.99087	1.00798
70	1.02919	1.00474	1.04016		70	1.02919	0.95753	1.06373
70.5	1.02074	0.98258	0.96643		70.5	1.02074	1.01058	0.88987
71	1.05869	1.01356	0.98512		71	1.05869	1.04983	1.05736
71.5	0.98046	1.04972	0.98769		71.5	0.98046	1.06128	1.04752
72	0.98545	1.03021	0.98813		72	0.98545	0.93141	1.1085
72.5	1.00111	1.00602	1.09527		72.5	1.00111	1.02362	1.09871
73	1.01634	1.02947	0.99721		73	1.01634	1.02717	0.96723
73.5	0.9411	0.97789	1.05701		73.5	0.9411	1.07981	1.04736
74	1.05869	1.01296	0.89051		74	1.05869	1.00003	0.93115
74.5	0.96805	1.06409	1.0309		74.5	0.96805	0.97934	1.06214
75	0.98545	1.02893	0.94917		75	0.98545	0.8934	1.06306
75.5	1.00111	1.03052	0.91605		75.5	1.00111	0.97989	1.01842
76	1.01634	1.03079	1.00725		76	1.01634	1.02714	0.9202
76.5	0.9411	0.98061	1.01986		76.5	0.9411	0.96785	1.01287
77	1.02677	1.01541	1.01724		77	1.02677	0.97347	0.99572
77.5	0.99431	1.01149	1.02919		77.5	0.99431	0.93205	1.0714
78	0.94614	1.0092	1.02074		78	0.94614	1.0047	0.88447
78.5	1.01432	1.01161	1.05869		78.5	1.01432	1.02245	0.92367
79	1.01974	1.05883	0.98046		79	1.01974	0.94556	1.0367
79.5	1.05375	0.94612	0.98545		79.5	1.05375	1.01241	0.94976
80	0.97431	1.0063	1.00111		80	0.97431	0.94556	0.97989

## Sheet: Figure 5 - Panel c
Data for Figure 5 - Panel c
		DTm (°C)	Error
FGA86	25 mM	0.9	0.4
FGA86	100 mM	-1.7	0.4
FGA145	25 mM	-1.1	0.2
FGA145	100 mM	-3.7	0.1
FGA146	25 mM	-4.2	0.2
FGA146	100 mM	-6.4	0.3
FGA147	25 mM	-3	0.1
FGA147	100 mM	-4.2	0.2
FGA159	5 mM	2.6	0.2
FGA159	25 mM	2.5	0.2
FGA159	50 mM	2.6	0.2
FGA159	100 mM	2.4	0.2
FGA177	25 mM	0.1	0.2
FGA177	100 mM	0.1	0.3

## Sheet: Figure 6 - Panel a
Data for Figure 6 - Panel a
	Fraction bound			Fraction bound			Fraction bound
[FGA145]	Absorption	Error	[FGA146]	Absorption	Error	[FGA146]	Fluorescence	Error
0.5	0.01689	0.08	0.1	0.00706	0.04	0.1	0.00606	0.03
1	0.05068	0.09	0.5	0.0199	0.05	0.5	0.0299	0.05
5	0.24189	0.045	1	0.07275	0.06	1	0.06275	0.04
10	0.37297	0.065	5	0.33624	0.08	5	0.31624	0.08
25	0.72973	0.06	10	0.64676	0.065	10	0.623	0.065
50	0.95946	0.048	25	0.91459	0.055	25	0.82176	0.055
100	1.00878	0.05	50	0.96784	0.05	50	0.99954	0.05
			100	1.00432	0.065	100	0.99156	0.065

## Sheet: Figure 6 - Panel b
Data for Figure 6 - Panel b
[FGA147]
Time (min)	DP (mcal mol-1)	Molar ratio	DH (mcal mol-1)	Fit_X	Fit_Y
0.08333	-0.00244	0.39455	-0.90264	0.06544	-0.91074
0.1	-0.00119	0.72682	-0.87986	0.39455	-0.90288
0.11667	-0.000673	1.06223	-0.83694	0.72682	-0.87916
0.13333	-0.000611	1.4008	-0.79978	1.06223	-0.83813
0.15	-0.000699	1.74252	-0.77494	1.4008	-0.79808
0.16667	-0.000737	2.0874	-0.76436	1.74252	-0.77572
0.18333	-0.000505	2.43542	-0.76035	2.0874	-0.76549
0.2	-0.000473	2.7866	-0.75706	2.43542	-0.76058
0.21667	-7e-05	3.14094	-0.75683	2.7866	-0.75797
0.23333	-8.8e-05	3.49842	-0.75661	3.14094	-0.75644
0.25	0.000135	3.85906	-0.7561	3.49842	-0.75548
0.26667	0.000397	4.22285	-0.75724	3.85906	-0.75484
0.28333	0.00074	4.58979	-0.7565	4.22285	-0.7544
0.3	0.000924	4.95988	-0.75308	4.58979	-0.75408
0.31667	0.000748	5.33313	-0.7524	4.95988	-0.75384
0.33333	0.000832	5.70953	-0.75318	5.33313	-0.75365
0.35	0.000987	6.08908	-0.75172	5.70953	-0.75351
0.36667	0.00115	6.47179	-0.75136	6.08908	-0.7534
0.38333	0.00111			6.47179	-0.7533
0.4	0.001
0.41667	0.00119
0.43333	0.000954
0.45	0.000621
0.46667	0.000627
0.48333	0.000613
0.5	0.000672
0.51667	0.0003
0.53333	-4.2e-05
0.55	-0.000253
0.56667	-0.000225
0.58333	-3.7e-05
0.6	0.000143
0.61667	0.000283
0.63333	0.000582
0.65	0.000622
0.66667	0.000771
0.68333	0.000831
0.7	0.000491
0.71667	6.1e-05
0.73333	0.000131
0.75	-9.9e-05
0.76667	-0.000449
0.78333	-0.000659
0.8	-0.00083
0.81667	-0.000591
0.83333	-0.000471
0.85	-0.000312
0.86667	0.000307
0.88333	0.000136
0.9	-0.000406
0.91667	-0.00111
0.93333	-0.00205
0.95	-0.00243
0.96667	-0.00199
0.98333	-0.00147
1	-0.00244
1.01667	-0.000898
1.03333	-0.00246
1.05	-0.00607
1.06667	-0.01003
1.08333	-0.01237
1.1	-0.0128
1.11667	-0.01203
1.13333	-0.01104
1.15	-0.01036
1.16667	-0.01009
1.18333	-0.01007
1.2	-0.01068
1.21667	-0.01018
1.23333	-0.0094
1.25	-0.00876
1.26667	-0.00802
1.28333	-0.00708
1.3	-0.0061
1.31667	-0.00516
1.33333	-0.00437
1.35	-0.00396
1.36667	-0.00336
1.38333	-0.00289
1.4	-0.00291
1.41667	-0.00283
1.43333	-0.0028
1.45	-0.00266
1.46667	-0.00261
1.48333	-0.00264
1.5	-0.00254
1.51667	-0.00247
1.53333	-0.00255
1.55	-0.00265
1.56667	-0.00278
1.58333	-0.00263
1.6	-0.00257
1.61667	-0.00274
1.63333	-0.00276
1.65	-0.00282
1.66667	-0.00275
1.68333	-0.00248
1.7	-0.00248
1.71667	-0.00253
1.73333	-0.00243
1.75	-0.00236
1.76667	-0.00213
1.78333	-0.00211
1.8	-0.00223
1.81667	-0.00218
1.83333	-0.00218
1.85	-0.00225
1.86667	-0.00223
1.88333	-0.002
1.9	-0.00181
1.91667	-0.0019
1.93333	-0.0019
1.95	-0.00149
1.96667	-0.00115
1.98333	-0.00102
2	-0.00102
2.01667	-0.000986
2.03333	-0.00104
2.05	-0.00116
2.06667	-0.00136
2.08333	-0.00138
2.1	-0.00167
2.11667	-0.00175
2.13333	-0.00166
2.15	-0.00175
2.16667	-0.00207
2.18333	-0.00218
2.2	-0.00192
2.21667	-0.00187
2.23333	-0.00176
2.25	-0.00173
2.26667	-0.00161
2.28333	-0.00171
2.3	-0.00192
2.31667	-0.00185
2.33333	-0.00213
2.35	-0.00208
2.36667	-0.00186
2.38333	-0.00166
2.4	-0.00146
2.41667	-0.00131
2.43333	-0.000936
2.45	-0.000546
2.46667	-0.000266
2.48333	7.5e-05
2.5	0.00049
2.51667	0.000815
2.53333	0.000891
2.55	0.000837
2.56667	0.000613
2.58333	0.000619
2.6	0.000609
2.61667	0.000611
2.63333	0.000723
2.65	0.000804
2.66667	0.00113
2.68333	0.00106
2.7	0.000894
2.71667	0.00103
2.73333	0.00107
2.75	0.000835
2.76667	0.000532
2.78333	0.000149
2.8	-0.00019
2.81667	-0.000529
2.83333	-0.000897
2.85	-0.00115
2.86667	-0.00125
2.88333	-0.00132
2.9	-0.00127
2.91667	-0.00123
2.93333	-0.00115
2.95	-0.00118
2.96667	-0.00136
2.98333	-0.00177
3	-0.00201
3.01667	-0.00187
3.03333	-0.00182
3.05	-0.0021
3.06667	-0.00224
3.08333	-0.00207
3.1	-0.00175
3.11667	-0.00137
3.13333	-0.000827
3.15	-0.000415
3.16667	-2.3e-05
3.18333	0.000159
3.2	0.000206
3.21667	0.000455
3.23333	0.000603
3.25	0.000662
3.26667	0.0006
3.28333	0.000539
3.3	0.000735
3.31667	0.00124
3.33333	0.0018
3.35	0.00196
3.36667	0.00235
3.38333	0.00273
3.4	0.00257
3.41667	0.00224
3.43333	0.00228
3.45	0.00239
3.46667	0.00283
3.48333	0.00413
3.5	0.0043
3.51667	0.00339
3.53333	0.00283
3.55	-0.00589
3.56667	-0.02323
3.58333	-0.05045
3.6	-0.08706
3.61667	-0.11864
3.63333	-0.13814
3.65	-0.14508
3.66667	-0.13932
3.68333	-0.12776
3.7	-0.10749
3.71667	-0.0856
3.73333	-0.07027
3.75	-0.05896
3.76667	-0.05249
3.78333	-0.04891
3.8	-0.04561
3.81667	-0.04311
3.83333	-0.04102
3.85	-0.03818
3.86667	-0.03584
3.88333	-0.03328
3.9	-0.0304
3.91667	-0.02802
3.93333	-0.02588
3.95	-0.02431
3.96667	-0.0227
3.98333	-0.02084
4	-0.01922
4.01667	-0.01818
4.03333	-0.01703
4.05	-0.01546
4.06667	-0.01372
4.08333	-0.01217
4.1	-0.01088
4.11667	-0.01007
4.13333	-0.00926
4.15	-0.00823
4.16667	-0.00738
4.18333	-0.00692
4.2	-0.00657
4.21667	-0.00653
4.23333	-0.00622
4.25	-0.00601
4.26667	-0.00568
4.28333	-0.00531
4.3	-0.00473
4.31667	-0.00422
4.33333	-0.0037
4.35	-0.00315
4.36667	-0.00258
4.38333	-0.00218
4.4	-0.00202
4.41667	-0.00185
4.43333	-0.00173
4.45	-0.00145
4.46667	-0.000699
4.48333	-0.000282
4.5	-5.1e-05
4.51667	0.000571
4.53333	0.00112
4.55	0.00145
4.56667	0.00188
4.58333	0.00207
4.6	0.00211
4.61667	0.00226
4.63333	0.00237
4.65	0.00233
4.66667	0.00236
4.68333	0.00255
4.7	0.00257
4.71667	0.00237
4.73333	0.00248
4.75	0.00196
4.76667	0.00131
4.78333	0.000898
4.8	0.00103
4.81667	0.00199
4.83333	0.00237
4.85	0.00358
4.86667	0.00445
4.88333	-0.01632
4.9	-0.12007
4.91667	-0.19349
4.93333	-0.2152
4.95	-0.20539
4.96667	-0.18548
4.98333	-0.16423
5	-0.14185
5.01667	-0.12064
5.03333	-0.09537
5.05	-0.08281
5.06667	-0.06913
5.08333	-0.06152
5.1	-0.05409
5.11667	-0.04788
5.13333	-0.04293
5.15	-0.0388
5.16667	-0.03541
5.18333	-0.03249
5.2	-0.02915
5.21667	-0.02555
5.23333	-0.02268
5.25	-0.01994
5.26667	-0.01801
5.28333	-0.01607
5.3	-0.01411
5.31667	-0.01293
5.33333	-0.01228
5.35	-0.01149
5.36667	-0.01055
5.38333	-0.00967
5.4	-0.00883
5.41667	-0.00809
5.43333	-0.0074
5.45	-0.00652
5.46667	-0.00606
5.48333	-0.00594
5.5	-0.00585
5.51667	-0.00562
5.53333	-0.00542
5.55	-0.00515
5.56667	-0.00475
5.58333	-0.00421
5.6	-0.00372
5.61667	-0.0035
5.63333	-0.00308
5.65	-0.00276
5.66667	-0.00246
5.68333	-0.002
5.7	-0.00169
5.71667	-0.00146
5.73333	-0.00111
5.75	-0.000959
5.76667	-0.00096
5.78333	-0.000941
5.8	-0.000833
5.81667	-0.000646
5.83333	-0.000618
5.85	-0.000371
5.86667	-7.3e-05
5.88333	4.5e-05
5.9	-9e-06
5.91667	0.000127
5.93333	0.000512
5.95	0.000468
5.96667	0.000294
5.98333	0.000819
6	0.00172
6.01667	0.00616
6.03333	0.00396
6.05	-0.00762
6.06667	-0.02062
6.08333	-0.04697
6.1	-0.07456
6.11667	-0.10745
6.13333	-0.13491
6.15	-0.14581
6.16667	-0.14181
6.18333	-0.13223
6.2	-0.11561
6.21667	-0.09864
6.23333	-0.0829
6.25	-0.07132
6.26667	-0.06351
6.28333	-0.05737
6.3	-0.05244
6.31667	-0.04767
6.33333	-0.04336
6.35	-0.03858
6.36667	-0.03476
6.38333	-0.03043
6.4	-0.02593
6.41667	-0.02226
6.43333	-0.01963
6.45	-0.01824
6.46667	-0.01686
6.48333	-0.01561
6.5	-0.01442
6.51667	-0.01273
6.53333	-0.011
6.55	-0.00951
6.56667	-0.00796
6.58333	-0.00685
6.6	-0.00618
6.61667	-0.00584
6.63333	-0.00529
6.65	-0.00478
6.66667	-0.00424
6.68333	-0.00365
6.7	-0.00325
6.71667	-0.00268
6.73333	-0.00192
6.75	-0.00167
6.76667	-0.00143
6.78333	-0.00107
6.8	-0.000901
6.81667	-0.000531
6.83333	-3.1e-05
6.85	0.00026
6.86667	0.00031
6.88333	0.000301
6.9	0.000326
6.91667	0.000619
6.93333	0.000971
6.95	0.00147
6.96667	0.00197
6.98333	0.00229
7	0.00247
7.01667	0.00265
7.03333	0.00283
7.05	0.00297
7.06667	0.00312
7.08333	0.00349
7.1	0.00397
7.11667	0.00465
7.13333	0.00519
7.15	0.00547
7.16667	0.00579
7.18333	0.00613
7.2	0.00654
7.21667	0.00679
7.23333	0.00681
7.25	0.00695
7.26667	0.00739
7.28333	0.00772
7.3	0.00802
7.31667	0.0085
7.33333	0.00903
7.35	0.00944
7.36667	0.0098
7.38333	0.01042
7.4	0.01089
7.41667	0.01122
7.43333	0.01118
7.45	0.01099
7.46667	0.01085
7.48333	0.01073
7.5	0.01064
7.51667	0.01054
7.53333	0.01054
7.55	0.01077
7.56667	0.0112
7.58333	0.01134
7.6	0.01126
7.61667	0.01132
7.63333	0.01129
7.65	0.011
7.66667	0.01061
7.68333	0.01033
7.7	0.01041
7.71667	0.01025
7.73333	0.00998
7.75	0.01004
7.76667	0.01022
7.78333	0.01025
7.8	0.01033
7.81667	0.01075
7.83333	0.01099
7.85	0.01137
7.86667	0.01173
7.88333	0.01175
7.9	0.01143
7.91667	0.01107
7.93333	0.01082
7.95	0.01035
7.96667	0.00991
7.98333	0.00961
8	0.00954
8.01667	0.00957
8.03333	0.00908
8.05	0.00871
8.06667	0.00781
8.08333	0.00716
8.1	0.00667
8.11667	0.00614
8.13333	0.00575
8.15	0.00486
8.16667	0.00403
8.18333	0.0033
8.2	0.00275
8.21667	0.00257
8.23333	0.00263
8.25	0.00292
8.26667	0.0026
8.28333	0.00188
8.3	0.00103
8.31667	2.3e-05
8.33333	-0.000879
8.35	-0.00135
8.36667	-0.00165
8.38333	-0.00218
8.4	-0.00266
8.41667	-0.00281
8.43333	-0.0038
8.45	-0.00563
8.46667	-0.00929
8.48333	-0.01213
8.5	-0.01155
8.51667	-0.00882
8.53333	-0.00664
8.55	-0.01074
8.56667	-0.01969
8.58333	-0.03679
8.6	-0.06413
8.61667	-0.09487
8.63333	-0.11823
8.65	-0.13219
8.66667	-0.12879
8.68333	-0.11395
8.7	-0.09768
8.71667	-0.08039
8.73333	-0.06954
8.75	-0.0524
8.76667	-0.04728
8.78333	-0.04409
8.8	-0.04188
8.81667	-0.03888
8.83333	-0.03656
8.85	-0.03425
8.86667	-0.03166
8.88333	-0.02943
8.9	-0.02662
8.91667	-0.02565
8.93333	-0.02349
8.95	-0.01069
8.96667	0.00271
8.98333	0.00429
9	0.0043
9.01667	0.00444
9.03333	0.00375
9.05	0.00215
9.06667	0.00149
9.08333	0.000524
9.1	-0.000108
9.11667	-0.000451
9.13333	-0.000924
9.15	-0.00151
9.16667	-0.00182
9.18333	-0.00236
9.2	-0.0029
9.21667	-0.00327
9.23333	-0.00379
9.25	-0.00417
9.26667	-0.00442
9.28333	-0.00456
9.3	-0.00447
9.31667	-0.0044
9.33333	-0.00476
9.35	-0.00562
9.36667	-0.00611
9.38333	-0.00623
9.4	-0.00618
9.41667	-0.00619
9.43333	-0.0062
9.45	-0.00622
9.46667	-0.00637
9.48333	-0.00658
9.5	-0.0063
9.51667	-0.00616
9.53333	-0.00659
9.55	-0.00669
9.56667	-0.0064
9.58333	-0.00609
9.6	-0.00576
9.61667	-0.00588
9.63333	-0.00601
9.65	-0.00604
9.66667	-0.00583
9.68333	-0.00524
9.7	-0.0047
9.71667	-0.00465
9.73333	-0.0048
9.75	-0.00497
9.76667	-0.00517
9.78333	-0.00527
9.8	-0.00556
9.81667	-0.00579
9.83333	-0.00608
9.85	-0.00644
9.86667	-0.00683
9.88333	-0.00734
9.9	-0.00763
9.91667	-0.00775
9.93333	-0.00768
9.95	-0.00765
9.96667	-0.00766
9.98333	-0.00785
10	-0.00808
10.0167	-0.008
10.0333	-0.00791
10.05	-0.0079
10.0667	-0.00767
10.0833	-0.00771
10.1	-0.00808
10.1167	-0.00833
10.1333	-0.00832
10.15	-0.00814
10.1667	-0.00788
10.1833	-0.00766
10.2	-0.0073
10.2167	-0.00692
10.2333	-0.00699
10.25	-0.0067
10.2667	-0.00633
10.2833	-0.00572
10.3	-0.00396
10.3167	-0.00259
10.3333	-0.00149
10.35	-0.00109
10.3667	-0.000605
10.3833	0.00109
10.4	0.00267
10.4167	0.00426
10.4333	0.00581
10.45	0.00615
10.4667	0.00593
10.4833	0.00541
10.5	0.00539
10.5167	0.0052
10.5333	0.00511
10.55	0.005
10.5667	0.00474
10.5833	0.00438
10.6	0.00358
10.6167	0.00278
10.6333	0.00207
10.65	0.000948
10.6667	0.000189
10.6833	-0.000369
10.7	-0.000771
10.7167	-0.00126
10.7333	-0.00164
10.75	-0.00178
10.7667	-0.00204
10.7833	-0.00212
10.8	-0.00219
10.8167	-0.00227
10.8333	-0.00236
10.85	-0.00237
10.8667	-0.00215
10.8833	-0.0022
10.9	-0.00244
10.9167	-0.00232
10.9333	-0.00245
10.95	-0.00269
10.9667	-0.00343
10.9833	-0.00396
11	-0.00369
11.0167	-0.00174
11.0333	-0.00455
11.05	-0.00917
11.0667	-0.01576
11.0833	-0.03044
11.1	-0.05883
11.1167	-0.09054
11.1333	-0.11145
11.15	-0.12377
11.1667	-0.12082
11.1833	-0.11005
11.2	-0.09982
11.2167	-0.08708
11.2333	-0.07453
11.25	-0.06326
11.2667	-0.05501
11.2833	-0.04921
11.3	-0.04497
11.3167	-0.04069
11.3333	-0.03746
11.35	-0.03457
11.3667	-0.03186
11.3833	-0.02972
11.4	-0.02757
11.4167	-0.02514
11.4333	-0.02265
11.45	-0.02069
11.4667	-0.01884
11.4833	-0.01723
11.5	-0.01541
11.5167	-0.01383
11.5333	-0.0125
11.55	-0.0113
11.5667	-0.01021
11.5833	-0.00918
11.6	-0.00817
11.6167	-0.0074
11.6333	-0.00674
11.65	-0.00625
11.6667	-0.00566
11.6833	-0.00512
11.7	-0.00459
11.7167	-0.00419
11.7333	-0.0039
11.75	-0.00367
11.7667	-0.0034
11.7833	-0.0031
11.8	-0.00285
11.8167	-0.00238
11.8333	-0.00218
11.85	-0.00212
11.8667	-0.002
11.8833	-0.00187
11.9	-0.00168
11.9167	-0.00153
11.9333	-0.00131
11.95	-0.00103
11.9667	-0.000669
11.9833	-0.000182
12	0.000191
12.0167	0.000583
12.0333	0.000904
12.05	0.00113
12.0667	0.00126
12.0833	0.00132
12.1	0.00122
12.1167	0.00124
12.1333	0.00114
12.15	0.000811
12.1667	0.000749
12.1833	0.000887
12.2	0.000902
12.2167	0.000948
12.2333	0.000944
12.25	0.00096
12.2667	0.000826
12.2833	0.000711
12.3	0.000474
12.3167	-1.1e-05
12.3333	-0.000387
12.35	-0.000613
12.3667	-0.000928
12.3833	-0.00143
12.4	-0.00185
12.4167	-0.00185
12.4333	-0.00169
12.45	-0.00162
12.4667	-0.00158
12.4833	-0.00141
12.5	-0.00131
12.5167	-0.00146
12.5333	-0.00159
12.55	-0.0017
12.5667	-0.00173
12.5833	-0.00185
12.6	-0.00207
12.6167	-0.00217
12.6333	-0.00184
12.65	-0.00144
12.6667	-0.00124
12.6833	-0.00119
12.7	-0.00103
12.7167	-0.000461
12.7333	0.000273
12.75	0.000827
12.7667	0.00119
12.7833	0.00152
12.8	0.00174
12.8167	0.00184
12.8333	0.00179
12.85	0.00201
12.8667	0.00228
12.8833	0.00231
12.9	0.00198
12.9167	0.00183
12.9333	0.00196
12.95	0.00234
12.9667	0.00226
12.9833	0.00205
13	0.00187
13.0167	0.00189
13.0333	0.0019
13.05	0.00171
13.0667	0.00135
13.0833	0.000639
13.1	0.00047
13.1167	0.000359
13.1333	6.7e-05
13.15	-9.4e-05
13.1667	-1.6e-05
13.1833	-0.000198
13.2	-0.000278
13.2167	-9.2e-05
13.2333	0.000235
13.25	0.000401
13.2667	0.000457
13.2833	0.000313
13.3	1e-06
13.3167	-6.6e-05
13.3333	6.8e-05
13.35	0.000121
13.3667	9.5e-05
13.3833	-1.2e-05
13.4	-5.7e-05
13.4167	0.000383
13.4333	0.000634
13.45	0.000624
13.4667	0.000175
13.4833	0.000375
13.5	0.000816
13.5167	0.000723
13.5333	0.00329
13.55	0.00352
13.5667	-0.00232
13.5833	-0.02045
13.6	-0.0496
13.6167	-0.07911
13.6333	-0.10505
13.65	-0.12193
13.6667	-0.12339
13.6833	-0.11863
13.7	-0.10439
13.7167	-0.08957
13.7333	-0.07718
13.75	-0.06382
13.7667	-0.05007
13.7833	-0.04682
13.8	-0.04328
13.8167	-0.03963
13.8333	-0.03625
13.85	-0.03386
13.8667	-0.03191
13.8833	-0.02973
13.9	-0.02798
13.9167	-0.02609
13.9333	-0.02399
13.95	-0.02215
13.9667	-0.02011
13.9833	-0.01824
14	-0.0168
14.0167	-0.01525
14.0333	-0.01355
14.05	-0.01223
14.0667	-0.01119
14.0833	-0.01037
14.1	-0.00933
14.1167	-0.00835
14.1333	-0.00724
14.15	-0.00645
14.1667	-0.0057
14.1833	-0.00544
14.2	-0.00492
14.2167	-0.00443
14.2333	-0.00417
14.25	-0.00405
14.2667	-0.00386
14.2833	-0.00327
14.3	-0.00285
14.3167	-0.00255
14.3333	-0.00245
14.35	-0.0025
14.3667	-0.00269
14.3833	-0.00265
14.4	-0.0025
14.4167	-0.0021
14.4333	-0.00184
14.45	-0.00169
14.4667	-0.00168
14.4833	-0.00148
14.5	-0.00132
14.5167	-0.00118
14.5333	-0.000955
14.55	-0.000749
14.5667	-0.000504
14.5833	-0.000279
14.6	-8.4e-05
14.6167	9.9e-05
14.6333	0.000102
14.65	0.000315
14.6667	0.000478
14.6833	0.000751
14.7	0.000894
14.7167	0.00105
14.7333	0.00125
14.75	0.00135
14.7667	0.00133
14.7833	0.00139
14.8	0.00156
14.8167	0.00152
14.8333	0.00146
14.85	0.00133
14.8667	0.00124
14.8833	0.00101
14.9	0.00103
14.9167	0.00121
14.9333	0.00136
14.95	0.00126
14.9667	0.00116
14.9833	0.000942
15	0.000753
15.0167	0.000449
15.0333	0.000164
15.05	-0.00014
15.0667	-0.000635
15.0833	-0.00105
15.1	-0.00121
15.1167	-0.00141
15.1333	-0.00156
15.15	-0.0017
15.1667	-0.00175
15.1833	-0.00167
15.2	-0.00178
15.2167	-0.00173
15.2333	-0.0018
15.25	-0.00198
15.2667	-0.00213
15.2833	-0.00213
15.3	-0.002
15.3167	-0.00189
15.3333	-0.00161
15.35	-0.00134
15.3667	-0.00131
15.3833	-0.00116
15.4	-0.000944
15.4167	-0.000876
15.4333	-0.000949
15.45	-0.000951
15.4667	-0.000883
15.4833	-0.000675
15.5	-0.000517
15.5167	-0.000517
15.5333	-0.000376
15.55	-6.5e-05
15.5667	0.000216
15.5833	0.000417
15.6	0.000648
15.6167	0.00102
15.6333	0.0013
15.65	0.00149
15.6667	0.00158
15.6833	0.00143
15.7	0.00166
15.7167	0.00201
15.7333	0.00226
15.75	0.00262
15.7667	0.00278
15.7833	0.00289
15.8	0.00301
15.8167	0.00303
15.8333	0.00321
15.85	0.0035
15.8667	0.00376
15.8833	0.00379
15.9	0.00352
15.9167	0.00297
15.9333	0.0029
15.95	0.00304
15.9667	0.00253
15.9833	0.00299
16	0.00376
16.0167	0.00353
16.0333	0.00139
16.05	-0.00312
16.0667	-0.00901
16.0833	-0.02475
16.1	-0.05551
16.1167	-0.08131
16.1333	-0.10656
16.15	-0.11706
16.1667	-0.11975
16.1833	-0.11251
16.2	-0.09684
16.2167	-0.08892
16.2333	-0.07422
16.25	-0.06291
16.2667	-0.05509
16.2833	-0.04986
16.3	-0.04522
16.3167	-0.04182
16.3333	-0.03841
16.35	-0.03491
16.3667	-0.03212
16.3833	-0.02987
16.4	-0.02654
16.4167	-0.02412
16.4333	-0.0224
16.45	-0.02083
16.4667	-0.01921
16.4833	-0.01759
16.5	-0.01606
16.5167	-0.01457
16.5333	-0.01316
16.55	-0.01186
16.5667	-0.01076
16.5833	-0.00981
16.6	-0.00902
16.6167	-0.0085
16.6333	-0.00804
16.65	-0.00732
16.6667	-0.00657
16.6833	-0.0059
16.7	-0.00523
16.7167	-0.00486
16.7333	-0.00438
16.75	-0.00397
16.7667	-0.00364
16.7833	-0.00341
16.8	-0.00295
16.8167	-0.00247
16.8333	-0.00202
16.85	-0.00179
16.8667	-0.00171
16.8833	-0.00143
16.9	-0.000961
16.9167	-0.000629
16.9333	-0.000547
16.95	-0.000445
16.9667	-0.000303
16.9833	-0.000461
17	-0.000419
17.0167	-0.000529
17.0333	-0.000789
17.05	-0.000969
17.0667	-0.00101
17.0833	-0.00089
17.1	-0.00058
17.1167	-0.00035
17.1333	-6.1e-05
17.15	0.000168
17.1667	3.8e-05
17.1833	7.7e-05
17.2	0.000166
17.2167	-3.2e-05
17.2333	-0.000362
17.25	-0.000511
17.2667	-0.00052
17.2833	-0.000349
17.3	-0.000238
17.3167	1.7e-05
17.3333	9.1e-05
17.35	0.000236
17.3667	0.00023
17.3833	0.000405
17.4	0.000359
17.4167	0.00022
17.4333	-1e-05
17.45	-0.00028
17.4667	-0.000619
17.4833	-0.000629
17.5	-0.000448
17.5167	-0.00054
17.5333	-0.000531
17.55	-0.000503
17.5667	-0.000335
17.5833	-0.000156
17.6	-0.000128
17.6167	-3.9e-05
17.6333	0.0001
17.65	9.9e-05
17.6667	-9.2e-05
17.6833	-0.000383
17.7	-0.000344
17.7167	-0.000512
17.7333	-0.0006
17.75	-0.000457
17.7667	-0.000465
17.7833	-0.000373
17.8	-0.00022
17.8167	-0.000183
17.8333	-0.000114
17.85	0.000234
17.8667	0.000553
17.8833	0.000661
17.9	0.00078
17.9167	0.000967
17.9333	0.00122
17.95	0.00119
17.9667	0.00105
17.9833	0.000948
18	0.00108
18.0167	0.00142
18.0333	0.00154
18.05	0.00176
18.0667	0.00181
18.0833	0.00173
18.1	0.002
18.1167	0.00222
18.1333	0.00231
18.15	0.00228
18.1667	0.00236
18.1833	0.00218
18.2	0.00195
18.2167	0.00186
18.2333	0.00171
18.25	0.00137
18.2667	0.00102
18.2833	0.000887
18.3	0.000742
18.3167	0.000706
18.3333	0.000682
18.35	0.000588
18.3667	0.000473
18.3833	0.000559
18.4	0.000175
18.4167	-0.000263
18.4333	-0.000799
18.45	-0.00124
18.4667	-0.00146
18.4833	-0.00178
18.5	-0.00129
18.5167	-0.00329
18.5333	-0.00294
18.55	-0.00275
18.5667	-0.00803
18.5833	-0.02365
18.6	-0.04552
18.6167	-0.06892
18.6333	-0.09711
18.65	-0.11409
18.6667	-0.11541
18.6833	-0.11041
18.7	-0.09828
18.7167	-0.08448
18.7333	-0.07506
18.75	-0.06248
18.7667	-0.05453
18.7833	-0.04891
18.8	-0.04423
18.8167	-0.04073
18.8333	-0.03789
18.85	-0.03486
18.8667	-0.03207
18.8833	-0.0298
18.9	-0.02711
18.9167	-0.02398
18.9333	-0.02204
18.95	-0.02059
18.9667	-0.01869
18.9833	-0.01686
19	-0.015
19.0167	-0.01359
19.0333	-0.01255
19.05	-0.0114
19.0667	-0.01024
19.0833	-0.00944
19.1	-0.00867
19.1167	-0.00812
19.1333	-0.00772
19.15	-0.00721
19.1667	-0.00666
19.1833	-0.00602
19.2	-0.00534
19.2167	-0.00493
19.2333	-0.00454
19.25	-0.00415
19.2667	-0.0037
19.2833	-0.00348
19.3	-0.00345
19.3167	-0.00332
19.3333	-0.00318
19.35	-0.003
19.3667	-0.00284
19.3833	-0.0027
19.4	-0.00217
19.4167	-0.0015
19.4333	-0.000975
19.45	-0.000412
19.4667	0.000221
19.4833	0.000514
19.5	0.000706
19.5167	0.000632
19.5333	0.000576
19.55	0.000709
19.5667	0.000703
19.5833	0.000667
19.6	0.00078
19.6167	0.00102
19.6333	0.00117
19.65	0.00121
19.6667	0.00102
19.6833	0.000981
19.7	0.00121
19.7167	0.00129
19.7333	0.00111
19.75	0.000774
19.7667	0.000388
19.7833	-7.7e-05
19.8	-0.000523
19.8167	-0.000669
19.8333	-0.000416
19.85	-0.000143
19.8667	-0.00017
19.8833	-0.000667
19.9	-0.000894
19.9167	-0.000861
19.9333	-0.000798
19.95	-0.000944
19.9667	-0.000791
19.9833	-0.000508
20	-0.000615
20.0167	-0.00058
20.0333	-0.000564
20.05	-0.000218
20.0667	0.000417
20.0833	0.000303
20.1	0.000459
20.1167	0.000708
20.1333	0.000729
20.15	0.0007
20.1667	0.00023
20.1833	0.000191
20.2	0.000222
20.2167	0.000738
20.2333	0.0011
20.25	0.00119
20.2667	0.000933
20.2833	0.000721
20.3	0.00082
20.3167	0.000905
20.3333	0.001
20.35	0.00096
20.3667	0.000818
20.3833	0.000765
20.4	0.000453
20.4167	0.000228
20.4333	-3.4e-05
20.45	0.000155
20.4667	0.000503
20.4833	0.000751
20.5	0.0011
20.5167	0.00122
20.5333	0.00125
20.55	0.00125
20.5667	0.00117
20.5833	0.00118
20.6	0.00131
20.6167	0.00108
20.6333	0.000589
20.65	0.000249
20.6667	5.9e-05
20.6833	0.000289
20.7	0.000599
20.7167	0.000947
20.7333	0.00121
20.75	0.00158
20.7667	0.00174
20.7833	0.00151
20.8	0.0011
20.8167	0.000855
20.8333	0.000533
20.85	6.2e-05
20.8667	-0.000149
20.8833	-0.000221
20.9	-5.2e-05
20.9167	0.000541
20.9333	0.000756
20.95	0.000231
20.9667	-0.000845
20.9833	-0.00187
21	-0.00253
21.0167	-0.00277
21.0333	-0.00062
21.05	-0.00399
21.0667	-0.00844
21.0833	-0.02173
21.1	-0.04916
21.1167	-0.07694
21.1333	-0.09682
21.15	-0.11131
21.1667	-0.11342
21.1833	-0.10965
21.2	-0.09758
21.2167	-0.08282
21.2333	-0.06854
21.25	-0.05916
21.2667	-0.05274
21.2833	-0.04811
21.3	-0.04468
21.3167	-0.04193
21.3333	-0.03935
21.35	-0.03687
21.3667	-0.03466
21.3833	-0.03246
21.4	-0.03013
21.4167	-0.02742
21.4333	-0.02489
21.45	-0.02282
21.4667	-0.02099
21.4833	-0.01937
21.5	-0.01779
21.5167	-0.0163
21.5333	-0.01475
21.55	-0.0131
21.5667	-0.01167
21.5833	-0.0105
21.6	-0.00916
21.6167	-0.00805
21.6333	-0.00714
21.65	-0.00618
21.6667	-0.0054
21.6833	-0.0046
21.7	-0.00419
21.7167	-0.0038
21.7333	-0.00351
21.75	-0.00301
21.7667	-0.00283
21.7833	-0.00262
21.8	-0.00213
21.8167	-0.00157
21.8333	-0.00102
21.85	-0.000776
21.8667	-0.000698
21.8833	-0.00068
21.9	-0.000723
21.9167	-0.000661
21.9333	-0.000692
21.95	-0.000643
21.9667	-0.000414
21.9833	-0.000146
22	0.000233
22.0167	0.000489
22.0333	0.000632
22.05	0.000836
22.0667	0.00098
22.0833	0.000643
22.1	0.000757
22.1167	0.00099
22.1333	0.000862
22.15	0.000864
22.1667	0.000946
22.1833	0.00105
22.2	0.00109
22.2167	0.00115
22.2333	0.00133
22.25	0.00146
22.2667	0.00138
22.2833	0.00125
22.3	0.000922
22.3167	0.000568
22.3333	0.000275
22.35	0.000153
22.3667	0.00017
22.3833	0.000317
22.4	0.000485
22.4167	0.000715
22.4333	0.000587
22.45	0.000479
22.4667	0.000492
22.4833	0.000374
22.5	0.000276
22.5167	0.000302
22.5333	0.00074
22.55	0.000838
22.5667	0.000846
22.5833	0.00118
22.6	0.00142
22.6167	0.00151
22.6333	0.00167
22.65	0.00173
22.6667	0.00164
22.6833	0.00143
22.7	0.00136
22.7167	0.00122
22.7333	0.000893
22.75	0.000643
22.7667	0.000673
22.7833	0.000523
22.8	0.000673
22.8167	0.000535
22.8333	0.000219
22.85	0.000222
22.8667	-0.000464
22.8833	-0.00099
22.9	-0.00137
22.9167	-0.00191
22.9333	-0.00228
22.95	-0.00233
22.9667	-0.00237
22.9833	-0.00222
23	-0.00197
23.0167	-0.00177
23.0333	-0.00174
23.05	-0.00176
23.0667	-0.00155
23.0833	-0.00131
23.1	-0.00114
23.1167	-0.0012
23.1333	-0.00131
23.15	-0.00106
23.1667	-0.000766
23.1833	-0.000847
23.2	-0.000468
23.2167	0.000103
23.2333	0.000516
23.25	0.000719
23.2667	0.000961
23.2833	0.00113
23.3	0.00127
23.3167	0.00142
23.3333	0.00158
23.35	0.0017
23.3667	0.002
23.3833	0.00224
23.4	0.00243
23.4167	0.0027
23.4333	0.00268
23.45	0.00273
23.4667	0.00271
23.4833	0.00328
23.5	0.00439
23.5167	0.00476
23.5333	0.00653
23.55	0.00189
23.5667	-0.00644
23.5833	-0.01806
23.6	-0.04071
23.6167	-0.06569
23.6333	-0.09571
23.65	-0.11145
23.6667	-0.11503
23.6833	-0.11365
23.7	-0.1009
23.7167	-0.08731
23.7333	-0.0711
23.75	-0.06359
23.7667	-0.0523
23.7833	-0.0436
23.8	-0.03807
23.8167	-0.03422
23.8333	-0.03183
23.85	-0.03023
23.8667	-0.02958
23.8833	-0.02868
23.9	-0.02745
23.9167	-0.0259
23.9333	-0.02383
23.95	-0.02209
23.9667	-0.02085
23.9833	-0.01961
24	-0.01839
24.0167	-0.01719
24.0333	-0.01633
24.05	-0.01521
24.0667	-0.01421
24.0833	-0.01317
24.1	-0.01215
24.1167	-0.01106
24.1333	-0.00989
24.15	-0.00893
24.1667	-0.00802
24.1833	-0.00713
24.2	-0.00634
24.2167	-0.00561
24.2333	-0.00496
24.25	-0.00432
24.2667	-0.00375
24.2833	-0.00323
24.3	-0.00297
24.3167	-0.00266
24.3333	-0.0025
24.35	-0.00231
24.3667	-0.0021
24.3833	-0.00186
24.4	-0.00164
24.4167	-0.00156
24.4333	-0.00162
24.45	-0.00151
24.4667	-0.00134
24.4833	-0.00119
24.5	-0.000998
24.5167	-0.000801
24.5333	-0.000789
24.55	-0.000906
24.5667	-0.00102
24.5833	-0.00108
24.6	-0.00117
24.6167	-0.00109
24.6333	-0.000935
24.65	-0.00102
24.6667	-0.000935
24.6833	-0.00101
24.7	-0.000935
24.7167	-0.000873
24.7333	-0.000804
24.75	-0.000816
24.7667	-0.000637
24.7833	-0.000368
24.8	-0.000239
24.8167	-0.000122
24.8333	0.000104
24.85	0.000289
24.8667	0.000334
24.8833	0.000359
24.9	0.000305
24.9167	0.000139
24.9333	7.3e-05
24.95	-4.2e-05
24.9667	-0.000198
24.9833	4.6e-05
25	0.00021
25.0167	0.000365
25.0333	0.00025
25.05	0.000156
25.0667	0.000201
25.0833	0.000467
25.1	0.000502
25.1167	0.000409
25.1333	0.000318
25.15	0.000188
25.1667	4.7e-05
25.1833	-4.4e-05
25.2	1.5e-05
25.2167	0.000116
25.2333	0.000241
25.25	0.000686
25.2667	0.000881
25.2833	0.00105
25.3	0.00137
25.3167	0.00139
25.3333	0.00104
25.35	0.000983
25.3667	0.00106
25.3833	0.00125
25.4	0.00132
25.4167	0.00114
25.4333	0.00109
25.45	0.0011
25.4667	0.00103
25.4833	0.00115
25.5	0.00115
25.5167	0.00094
25.5333	0.000709
25.55	0.000577
25.5667	0.000476
25.5833	0.000234
25.6	0.000113
25.6167	4.4e-05
25.6333	-0.00019
25.65	-0.000334
25.6667	-0.000149
25.6833	-0.000133
25.7	-4.7e-05
25.7167	-0.000169
25.7333	-0.000267
25.75	-0.000274
25.7667	-0.000252
25.7833	-0.00021
25.8	-3.8e-05
25.8167	-1.4e-05
25.8333	4.4e-05
25.85	0.000201
25.8667	0.000499
25.8833	0.000867
25.9	0.00112
25.9167	0.00134
25.9333	0.0016
25.95	0.00156
25.9667	0.00175
25.9833	0.00193
26	0.00143
26.0167	0.00173
26.0333	0.00188
26.05	-0.001
26.0667	-0.00616
26.0833	-0.01513
26.1	-0.03714
26.1167	-0.06535
26.1333	-0.08553
26.15	-0.11296
26.1667	-0.11549
26.1833	-0.10997
26.2	-0.09784
26.2167	-0.08654
26.2333	-0.06961
26.25	-0.05819
26.2667	-0.05122
26.2833	-0.0476
26.3	-0.04513
26.3167	-0.04179
26.3333	-0.03908
26.35	-0.03636
26.3667	-0.03365
26.3833	-0.03136
26.4	-0.02914
26.4167	-0.02651
26.4333	-0.02451
26.45	-0.02229
26.4667	-0.02029
26.4833	-0.01817
26.5	-0.01656
26.5167	-0.01487
26.5333	-0.01327
26.55	-0.0125
26.5667	-0.01167
26.5833	-0.0106
26.6	-0.00974
26.6167	-0.00907
26.6333	-0.00842
26.65	-0.00773
26.6667	-0.00743
26.6833	-0.00682
26.7	-0.00655
26.7167	-0.00612
26.7333	-0.00569
26.75	-0.00522
26.7667	-0.00472
26.7833	-0.00437
26.8	-0.00387
26.8167	-0.00364
26.8333	-0.00359
26.85	-0.0036
26.8667	-0.00326
26.8833	-0.0031
26.9	-0.00271
26.9167	-0.00243
26.9333	-0.00187
26.95	-0.00131
26.9667	-0.000891
26.9833	-0.000859
27	-0.000616
27.0167	-0.000117
27.0333	0.000204
27.05	0.000386
27.0667	0.000308
27.0833	0.000329
27.1	0.000321
27.1167	0.00016
27.1333	-4.7e-05
27.15	-0.000164
27.1667	-0.000131
27.1833	2e-06
27.2	0.000115
27.2167	0.000396
27.2333	0.000353
27.25	0.00024
27.2667	1.7e-05
27.2833	-0.000197
27.3	-0.00016
27.3167	1.6e-05
27.3333	0.000209
27.35	0.000312
27.3667	0.000355
27.3833	0.000298
27.4	0.00019
27.4167	7.3e-05
27.4333	-0.000196
27.45	-0.000195
27.4667	-0.000274
27.4833	-0.000343
27.5	-0.000462
27.5167	-0.000541
27.5333	-0.000579
27.55	-0.000668
27.5667	-0.000746
27.5833	-0.000605
27.6	-0.000453
27.6167	-0.000111
27.6333	1.3e-05
27.65	0.000178
27.6667	8.2e-05
27.6833	-0.000144
27.7	-0.000319
27.7167	-0.000343
27.7333	-0.000363
27.75	-0.000243
27.7667	-9.3e-05
27.7833	2.7e-05
27.8	5.7e-05
27.8167	0.000129
27.8333	9.8e-05
27.85	9.6e-05
27.8667	-7.5e-05
27.8833	-0.000227
27.9	-1.8e-05
27.9167	0.000323
27.9333	0.000584
27.95	0.000644
27.9667	0.000624
27.9833	0.000564
28	0.000684
28.0167	0.000768
28.0333	0.000782
28.05	0.00106
28.0667	0.00107
28.0833	0.000954
28.1	0.00139
28.1167	0.00175
28.1333	0.00203
28.15	0.00229
28.1667	0.00258
28.1833	0.00285
28.2	0.00302
28.2167	0.00308
28.2333	0.00297
28.25	0.00255
28.2667	0.00244
28.2833	0.00223
28.3	0.00198
28.3167	0.0016
28.3333	0.00123
28.35	0.000953
28.3667	0.000765
28.3833	0.000987
28.4	0.000559
28.4167	-4.6e-05
28.4333	-0.000412
28.45	-0.000948
28.4667	-0.0011
28.4833	-0.00209
28.5	-0.00329
28.5167	-0.00349
28.5333	0.000462
28.55	0.000504
28.5667	-0.0052
28.5833	-0.01669
28.6	-0.03405
28.6167	-0.06298
28.6333	-0.09095
28.65	-0.10777
28.6667	-0.11081
28.6833	-0.10704
28.7	-0.09878
28.7167	-0.08389
28.7333	-0.072
28.75	-0.05972
28.7667	-0.05521
28.7833	-0.05324
28.8	-0.05003
28.8167	-0.0456
28.8333	-0.04172
28.85	-0.03831
28.8667	-0.03529
28.8833	-0.03236
28.9	-0.02983
28.9167	-0.0276
28.9333	-0.02561
28.95	-0.02339
28.9667	-0.02092
28.9833	-0.01826
29	-0.01647
29.0167	-0.01445
29.0333	-0.01267
29.05	-0.01109
29.0667	-0.00954
29.0833	-0.00838
29.1	-0.0074
29.1167	-0.00674
29.1333	-0.0059
29.15	-0.00518
29.1667	-0.00467
29.1833	-0.0043
29.2	-0.00375
29.2167	-0.00327
29.2333	-0.0029
29.25	-0.00242
29.2667	-0.00233
29.2833	-0.00214
29.3	-0.00191
29.3167	-0.00168
29.3333	-0.00167
29.35	-0.00185
29.3667	-0.00202
29.3833	-0.00223
29.4	-0.00254
29.4167	-0.00232
29.4333	-0.00206
29.45	-0.00188
29.4667	-0.00202
29.4833	-0.00218
29.5	-0.00228
29.5167	-0.00208
29.5333	-0.00163
29.55	-0.0013
29.5667	-0.000984
29.5833	-0.000689
29.6	-0.000645
29.6167	-0.000363
29.6333	-0.000252
29.65	-0.00013
29.6667	0.000351
29.6833	0.000553
29.7	0.000194
29.7167	0.000234
29.7333	0.000216
29.75	1.7e-05
29.7667	-9.1e-05
29.7833	7.1e-05
29.8	0.000592
29.8167	0.0011
29.8333	0.00149
29.85	0.00154
29.8667	0.00127
29.8833	0.000913
29.9	0.000648
29.9167	0.000442
29.9333	0.000212
29.95	8.3e-05
29.9667	-0.000107
29.9833	-0.000176
30	-0.000276
30.0167	-0.000166
30.0333	-0.000168
30.05	-0.00041
30.0667	-0.000402
30.0833	-0.000304
30.1	-0.000246
30.1167	-0.000358
30.1333	-0.000701
30.15	-0.00106
30.1667	-0.00131
30.1833	-0.00141
30.2	-0.00136
30.2167	-0.00115
30.2333	-0.00121
30.25	-0.00106
30.2667	-0.000786
30.2833	-0.000636
30.3	-0.000447
30.3167	-0.000347
30.3333	-2.2e-05
30.35	0.000303
30.3667	0.000527
30.3833	0.000812
30.4	0.00106
30.4167	0.00115
30.4333	0.00118
30.45	0.00125
30.4667	0.00138
30.4833	0.00157
30.5	0.00185
30.5167	0.00188
30.5333	0.00176
30.55	0.00155
30.5667	0.00168
30.5833	0.00161
30.6	0.00152
30.6167	0.00161
30.6333	0.00182
30.65	0.00209
30.6667	0.00216
30.6833	0.00201
30.7	0.0018
30.7167	0.00156
30.7333	0.00142
30.75	0.00119
30.7667	0.000944
30.7833	0.000776
30.8	0.000648
30.8167	0.000471
30.8333	0.000335
30.85	0.000299
30.8667	0.000443
30.8833	0.000486
30.9	0.00042
30.9167	-0.000135
30.9333	-0.000962
30.95	-0.00123
30.9667	-0.00132
30.9833	-0.00112
31	-0.000398
31.0167	-0.000134
31.0333	-0.000302
31.05	-0.00207
31.0667	-0.00605
31.0833	-0.01657
31.1	-0.03164
31.1167	-0.05581
31.1333	-0.0777
31.15	-0.0965
31.1667	-0.11066
31.1833	-0.11087
31.2	-0.09895
31.2167	-0.08588
31.2333	-0.07305
31.25	-0.06225
31.2667	-0.05691
31.2833	-0.05123
31.3	-0.04608
31.3167	-0.04264
31.3333	-0.0401
31.35	-0.03734
31.3667	-0.03512
31.3833	-0.03311
31.4	-0.03085
31.4167	-0.02801
31.4333	-0.02505
31.45	-0.02305
31.4667	-0.02149
31.4833	-0.01976
31.5	-0.01823
31.5167	-0.01681
31.5333	-0.01548
31.55	-0.01397
31.5667	-0.01271
31.5833	-0.01154
31.6	-0.01032
31.6167	-0.00926
31.6333	-0.00854
31.65	-0.00783
31.6667	-0.00713
31.6833	-0.00642
31.7	-0.00579
31.7167	-0.00499
31.7333	-0.00425
31.75	-0.00369
31.7667	-0.00325
31.7833	-0.00294
31.8	-0.00271
31.8167	-0.00258
31.8333	-0.00234
31.85	-0.00222
31.8667	-0.00209
31.8833	-0.00203
31.9	-0.00196
31.9167	-0.00178
31.9333	-0.0014
31.95	-0.00103
31.9667	-0.000767
31.9833	-0.000537
32	-0.000108
32.0167	0.000161
32.0333	0.000283
32.05	7.5e-05
32.0667	-0.000203
32.0833	-0.000421
32.1	-0.000659
32.1167	-0.000768
32.1333	-0.000744
32.15	-0.000661
32.1667	-0.000718
32.1833	-0.000635
32.2	-0.000671
32.2167	-0.000738
32.2333	-0.000644
32.25	-0.000709
32.2667	-0.000965
32.2833	-0.00134
32.3	-0.00169
32.3167	-0.00191
32.3333	-0.00214
32.35	-0.0023
32.3667	-0.00236
32.3833	-0.00214
32.4	-0.00188
32.4167	-0.00146
32.4333	-0.00111
32.45	-0.000808
32.4667	-0.000488
32.4833	-0.000279
32.5	-0.00025
32.5167	-0.000181
32.5333	-0.000195
32.55	-0.000119
32.5667	-0.000304
32.5833	-4.8e-05
32.6	0.000217
32.6167	0.000463
32.6333	0.000748
32.65	0.00112
32.6667	0.00135
32.6833	0.00146
32.7	0.00168
32.7167	0.00147
32.7333	0.00135
32.75	0.00122
32.7667	0.00122
32.7833	0.00148
32.8	0.00143
32.8167	0.00115
32.8333	0.00103
32.85	0.000792
32.8667	0.000694
32.8833	0.000616
32.9	0.000677
32.9167	0.000569
32.9333	0.000405
32.95	0.000131
32.9667	-0.000122
32.9833	-4.6e-05
33	0.000181
33.0167	7.7e-05
33.0333	-0.000202
33.05	-0.00019
33.0667	0.000122
33.0833	4.3e-05
33.1	-6.5e-05
33.1167	-0.000484
33.1333	-0.000567
33.15	-0.0003
33.1667	-5.3e-05
33.1833	0.000184
33.2	0.000311
33.2167	0.000388
33.2333	0.000411
33.25	0.000544
33.2667	0.000707
33.2833	0.00097
33.3	0.00106
33.3167	0.000846
33.3333	0.000765
33.35	0.000994
[truncated: 911 more rows]
