# Supplementary material for: Peptidyl nitroalkene inhibitors of main protease rationalized by computational and crystallographic investigations as antivirals against SARS-CoV-2
Source: Commun Chem. 2024 Jan 18;7:15. doi: 10.1038/s42004-024-01104-7 (PMC10796436; doi:10.1038/s42004-024-01104-7)
Supplement: Supplementary file 9 — Supplementary Data 6 [file 42004_2024_1104_MOESM9_ESM.xlsx]

## Sheet: Tabelle1
	DMSO			Nimaltrevir			LM188			FGA146
Time [s]	A1	A2	A3	B1	B2	B3	C1	C2	C3	D1	D2	D3
0	616	616	487	246	241	233	258	243	247	403	389	374
30.009	726	764	610	259	248	246	258	247	250	457	435	430
60.029	841	883	719	268	257	256	253	248	248	510	490	481
90.04	953	1006	819	280	270	264	257	248	252	564	538	539
120.057	1032	1109	909	289	277	275	254	248	250	606	585	592
150.063	1130	1234	997	299	288	283	254	244	250	653	636	638
180.071	1214	1314	1078	309	299	292	253	247	247	702	681	686
210.081	1283	1398	1140	319	310	303	256	250	250	743	723	735
240.095	1372	1480	1222	332	318	317	254	247	247	788	769	779
270.113	1425	1571	1295	346	327	328	256	248	248	832	815	822
300.118	1503	1623	1357	357	337	333	253	248	250	871	859	876
330.126	1559	1692	1417	367	348	341	256	248	247	913	895	906
360.134	1626	1751	1477	375	355	353	249	246	248	943	930	957
390.141	1666	1800	1538	389	367	368	253	250	249	989	974	988
420.149	1727	1859	1574	398	378	371	251	247	248	1026	1011	1031
450.157	1767	1899	1626	410	387	384	255	249	250	1063	1040	1064
480.18	1832	1940	1683	424	397	393	255	244	248	1100	1072	1106
510.193	1862	2004	1731	428	406	410	253	244	250	1118	1109	1137
540.2	1922	2036	1767	440	415	411	250	246	246	1159	1147	1167
570.216	1928	2074	1798	456	428	422	253	244	244	1196	1182	1210
600.232	1966	2112	1830	460	435	432	252	246	245	1223	1212	1242
630.25	2005	2124	1870	480	447	448	253	242	246	1265	1239	1272
660.257	2042	2181	1911	483	458	458	250	244	246	1281	1256	1292
690.266	2078	2218	1937	491	466	464	252	245	248	1325	1296	1338
720.275	2100	2222	1970	512	480	485	255	242	244	1346	1316	1367
750.289	2108	2256	1988	513	491	489	255	243	248	1368	1337	1362
780.305	2167	2285	2018	526	502	495	249	242	246	1396	1380	1375
810.312	2193	2302	2053	539	509	510	254	240	244	1422	1407	1440
840.326	2201	2306	2053	554	523	519	254	240	244	1451	1433	1470
870.344	2202	2328	2092	556	530	527	254	242	244	1477	1461	1505
900.356	2230	2361	2113	569	539	547	255	242	245	1517	1497	1517
930.361	2242	2390	2131	577	546	548	256	239	245	1519	1483	1542
960.372	2244	2391	2160	591	562	564	254	242	247	1564	1523	1570
990.388	2270	2400	2184	591	558	569	250	243	244	1560	1546	1589
1020.4	2289	2390	2166	608	574	583	255	239	241	1594	1565	1602
1050.42	2302	2403	2214	615	583	586	256	241	242	1606	1584	1630
1080.42	2338	2397	2221	625	592	598	251	238	243	1634	1615	1661
1110.44	2318	2426	2240	633	601	606	252	237	242	1657	1611	1659
1140.45	2350	2440	2248	640	608	614	253	237	243	1677	1642	1683
1170.46	2350	2439	2254	655	630	620	254	239	241	1671	1670	1709
1200.47	2359	2465	2269	661	630	629	253	238	240	1707	1671	1721
1230.49	2370	2465	2295	672	633	636	254	239	243	1725	1711	1741
1260.5	2368	2470	2283	680	647	654	252	239	242	1745	1713	1747
1290.52	2392	2472	2295	695	650	663	252	238	239	1765	1743	1791
1320.53	2395	2454	2298	699	662	677	249	235	241	1802	1764	1773
1350.55	2410	2463	2314	714	676	679	255	237	243	1786	1749	1798
1380.55	2409	2497	2298	719	675	685	254	235	241	1796	1788	1805
1410.56	2398	2487	2308	735	696	702	254	236	241	1827	1815	1833
1440.57	2423	2486	2328	743	707	705	252	233	241	1849	1797	1847
1470.58	2427	2496	2366	757	709	720	251	238	239	1864	1834	1868
1500.6	2430	2503	2359	763	713	719	253	235	240	1881	1837	1879
1530.61	2448	2502	2362	770	726	738	253	236	241	1875	1865	1881
1560.62	2438	2514	2363	778	734	735	251	235	243	1906	1871	1894
1590.64	2438	2490	2369	789	742	747	254	238	240	1895	1888	1914
1620.64	2438	2524	2354	783	747	750	254	235	238	1933	1889	1908
1650.65	2433	2529	2372	799	757	764	250	235	241	1922	1912	1926
1680.66	2465	2510	2374	798	768	769	254	233	241	1949	1903	1947
1710.68	2445	2516	2369	808	777	787	254	234	238	1960	1934	1965
1740.69	2459	2516	2377	816	785	795	254	237	238	1983	1937	1986
1770.7	2485	2532	2381	820	780	801	253	235	240	1982	1940	1970
1800.72	2459	2527	2413	840	795	808	254	232	240	1994	1959	1985
1830.73	2466	2533	2392	848	798	815	252	232	238	2001	1976	2008
1860.74	2473	2503	2405	869	809	819	249	231	241	2007	1986	2024
1890.75	2500	2516	2405	858	820	826	254	230	241	2049	1997	2028
1920.77	2473	2505	2391	875	825	838	251	230	237	2040	1994	2034
1950.78	2483	2509	2391	872	830	845	250	233	239	2048	2016	2056
1980.8	2458	2509	2404	883	842	861	251	230	240	2051	2022	2053
2010.81	2461	2496	2389	885	856	856	255	231	237	2066	2022	2048
2040.83	2467	2525	2407	908	859	864	251	230	238	2074	2062	2086
2070.84	2446	2520	2397	911	858	880	250	231	236	2085	2041	2079
2100.86	2449	2502	2389	919	868	878	251	228	238	2075	2048	2095
2130.86	2487	2515	2395	923	883	887	248	230	238	2091	2062	2088
2160.87	2472	2510	2416	933	872	893	250	229	238	2124	2056	2084
2190.89	2456	2508	2400	936	894	898	254	228	241	2114	2066	2109
2220.91	2466	2493	2395	948	896	895	253	230	237	2098	2080	2128
2250.92	2501	2482	2401	944	899	909	252	227	237	2121	2085	2110
2280.93	2459	2496	2406	953	917	922	252	227	235	2135	2096	2133
2310.95	2486	2494	2409	953	920	931	255	227	236	2143	2083	2120
2340.96	2478	2510	2409	968	923	934	253	225	239	2146	2105	2123
2370.96	2476	2474	2405	971	926	928	252	226	240	2133	2103	2134
2400.97	2472	2475	2389	976	935	946	251	226	236	2150	2113	2148
2430.99	2495	2480	2411	976	935	948	250	227	240	2167	2117	2150
2461.01	2466	2451	2403	987	946	961	251	228	236	2153	2116	2151
2491.03	2446	2471	2402	1002	958	966	250	227	234	2142	2107	2175
2521.03	2482	2479	2399	1006	964	969	249	226	236	2167	2132	2159
2551.05	2449	2469	2382	1004	968	981	250	225	237	2160	2135	2181
2581.07	2461	2481	2402	1026	978	976	253	227	237	2186	2125	2187
2611.08	2468	2456	2402	1027	972	983	249	223	234	2182	2135	2175
2641.09	2474	2473	2404	1030	975	1001	247	224	233	2197	2140	2157
2671.11	2457	2497	2404	1035	979	1001	253	225	235	2201	2144	2187
2701.12	2477	2462	2414	1032	985	1014	253	223	234	2191	2170	2184
2731.13	2460	2459	2384	1043	1002	1010	251	224	234	2200	2147	2181
2761.14	2483	2458	2388	1051	997	1026	248	224	234	2199	2150	2195
2791.15	2446	2476	2381	1059	1007	1021	252	224	233	2196	2168	2215
2821.16	2456	2440	2385	1047	1010	1024	247	224	234	2189	2169	2202
2851.18	2438	2441	2384	1069	1013	1035	249	223	233	2221	2170	2178
2881.2	2452	2446	2396	1072	1025	1041	249	222	233	2210	2162	2202
2911.21	2451	2452	2374	1069	1039	1047	247	222	232	2205	2168	2199
2941.22	2443	2443	2378	1072	1027	1058	252	222	230	2214	2173	2206
2971.24	2468	2450	2381	1075	1040	1058	250	221	231	2207	2185	2213
3001.25	2454	2429	2349	1082	1036	1074	248	221	233	2222	2185	2232
3031.26	2450	2442	2350	1096	1045	1077	247	219	231	2246	2178	2225
3061.27	2449	2459	2381	1100	1052	1080	249	220	232	2233	2191	2237
3091.28	2436	2429	2364	1108	1047	1082	249	219	230	2243	2199	2235
3121.29	2435	2442	2363	1107	1057	1079	250	222	232	2244	2187	2224
3151.3	2449	2457	2371	1109	1057	1092	246	219	232	2247	2204	2241
3181.31	2443	2439	2367	1111	1063	1121	246	220	232	2224	2196	2245
3211.32	2422	2439	2368	1111	1071	1100	246	221	231	2250	2188	2275
3241.33	2453	2440	2371	1115	1072	1103	243	219	230	2234	2200	2234
3271.34	2436	2448	2363	1132	1069	1116	248	221	229	2236	2195	2245
3301.35	2449	2460	2385	1143	1083	1121	245	216	230	2233	2201	2238
3331.36	2426	2437	2356	1145	1085	1124	246	218	230	2246	2198	2261
3361.37	2424	2446	2374	1155	1088	1127	243	219	232	2261	2203	2250
3391.39	2444	2445	2384	1153	1087	1140	244	216	230	2251	2199	2248
3421.39	2444	2458	2368	1160	1090	1142	241	217	230	2261	2206	2226
3451.41	2434	2437	2365	1151	1098	1149	245	215	227	2253	2215	2257
3481.42	2432	2441	2374	1156	1111	1149	249	217	230	2274	2215	2263
3511.43	2444	2441	2342	1164	1107	1166	242	218	229	2266	2207	2242
3541.44	2433	2428	2351	1166	1107	1162	244	216	229	2263	2215	2260
3571.45	2407	2414	2350	1164	1118	1181	243	214	228	2254	2212	2248
